# Supplementary material for: Great occipital nerve long-acting steroid injections in cluster headache therapy: an observational prospective study
Source: J Neurol. 2021 Nov 25;269(4):2193–9. doi: 10.1007/s00415-021-10884-0 (PMC8940833; doi:10.1007/s00415-021-10884-0)
Supplement: Supplementary file 1 — Supplementary file1 (XLSX 38 KB) [file 415_2021_10884_MOESM1_ESM.xlsx]

## Sheet: DATABASE_GON
																T1										T2				T3				T4
ID	Birth year	Età	Sex	Smoke	Age headache onset	Duration headache	ECH/CCH	Cod	Frequency Cluster/year	Duration cluster (months)	Prophilaxy	Medication	Previous use of steroids	Benefit	Date of cluster onset	Nr_att_3g	Intensity_att_3g	Duration_att_3g	Anxiety	Depression	Quality of life1	Quality of life2	Quality of life3	Limitation in quality of life	Date visit	Collateral efefcts	Specific	2nd infiltration done	Date	Collateral effects	Specific	3rd infiltartion done	Date	Collateral effects	Specific	Date	Anxiety	Depression	Quality of life1	Quality of life2	Quality of life3	Limitation in quality of life	Attack free	Nr_att_3gT3	Diff_att3g	Nr_att_7gT3	Diff_att7g	Att_die_30g	Diff_att30g
1	1994	23	1	2	16	7	Cronico	1			1	1	2		2017-11-15	4	9	15	41	12	16.66	12	2	12	2017-12-06	2		1	2017-12-11	2		1	2017-12-13
2	1942	75	1	2	55	20	Cronico	1			1	1	1	1	2017-12-17	2	10	120	32	0	2.08		0	0	2017-12-13	2		1	2017-12-15	2		1	2017-12-18	2		2018-01-19	29	4	2.08	25	0	0	2	0	-2	2	0	2	0
3	1980	37	1	0	25	12	Episodico	0	1	2	2		2		2017-12-14	1	10	180	30	3	8.33	2	0	0	2017-12-18	2		1	2017-12-20	2		1	2017-12-22	2		2018-01-23	30	3	8.33	0	0	0	1
4	1947	70	1	1	23	47	Episodico	0	0.5	1	2		2		2018-01-14	2	10	120	37	4	16.66	5	0	5	2018-01-17	1	3	1	2018-01-19	1	3	1	2018-01-22	1	3	2018-02-23	32	7	6.25	15	0	15	2	2	0	2	0	2	0
5	1977	40	1	0	17	23	Episodico	0	1	2	2		2		2018-02-06	1	7	60	38	8	18.75	8	3	3	2018-02-06	1	3	1	2018-02-08	1	3	1	2018-02-10	2		2018-03-10							2	2	1	2	1	2	1
6	1981	36	1	1	20	16	Episodico	0	2	1.5	2		1	2	2018-01-27	2	8	5	49	33	39.58	15	10	10	2018-02-06	2		1	2018-02-08	1	3	1	2018-02-10	1	3	2018-03-10	41	29	54.17	25	20	25	2	2	0	2	0	2	0
7	1961	56	1	3	24	32	Episodico	0	0.5	2.5	1	1	1	2	2017-12-15	1.5	8	15	37	21	2.08	3	0	0	2018-02-09	2		1	2018-02-12	2		1	2018-02-14	1	2	2018-03-14							2	1	-0.5	1	-0.5	1	-0.5
8	1982	35	1	0	21	14	Episodico	0	1	1	2		1	1	2018-01-20	1	2	20	39	1	16.66	20	2	3	2018-02-19	2		1	2018-02-21	2		1	2018-02-23	2		2018-03-23	38	18	10.42	5	0	0	1
9	1966	51	1	1	44	7	Episodico	0	1	8	1	1,3,5	1	1	2017-12-01	2	7	15	37	28	35.42	30	20	30	2018-02-19	2		1	2018-02-21	1	3	1	2018-02-23	2		2018-03-23	30	23	27.08	20	1	2	2	1	-1	0.5	-1.5	0.3	-1.7
10	1966	51	1	1	30	21	Episodico	0	0.2	1	2		2		2018-02-23	1	7	10	23	1	0	0	0	0	2018-02-26	2		1	2018-02-28	2		1	2018-03-02	2		2018-04-07	30	1	0	0	0	0	1
11	1960	57	1	2	16	41	Episodico	0	1	6	1	1	2		2017-10-10	0.5	2	10	28	5	10.42	2	0	0	2018-02-28	2		1	2018-03-02	1	3	1	2018-03-05	2		2018-04-04	25	4	2.08	0	0	0	1
12	1984	33	1	0	16	17	Episodico	0	1	1	1	1	2		2018-02-24	2	10	45	25	4	6.25	5	0	0	2018-02-28	2		1	2018-03-02	1	3	1	2018-03-05	2		2018-04-03	25	4	6.25	5	0	0	1
13	1962	55	2	2	45	10	Episodico	0	1	6	1	1,2,5	1	1	2017-09-01	1	10	30	42	25	16.66	10	0	6	2018-02-28	2		1	2018-03-02	1	3	1	2018-03-05	2		2018-04-06	36	16	12.5	5	0	0	1
14	1985	32	1	1	28	4	Cronico	1			2		2		2015-07-05	3	8	30	39	15	31.25	25	0	25	2018-03-19	1	2	1	2018-03-21	2		1	2018-03-23	2		2018-04-23	34	13	12.5	8	2	2	2	0	-3	0	-3	1	-2
15	1968	49	1	2	20	29	Episodico	0	3	1	1	1	1	1	2017-12-14	6	10	20							2018-03-20	1	3	1	2018-03-23
16	1961	56	1	2	54	2	Episodico	0	1	2	2		2		2018-03-10	3	9	30	39	9	16.66	30	7	30	2018-04-04	2		1	2018-04-06	2		1	2018-04-08	1	2	2018-05-08	32	8	14.58	10	0	10	2	1	-2	1	-2	0.5	-2.5
17	1985	32	1	1	22	10	Episodico	0	0.5	1	2		2		2018-03-27	0.7	8	50	32	7	14.58	10	1	3	2018-04-17	2		1	2018-04-19	2		1	2018-04-21	0		2018-05-21							2	2	1.3	2	1.3	2	1.3
18	1964	53	1	0	53	0	Episodico	0	1	1	1	1, 4	1	1	2018-03-03	0.6	4	30	35	13	22.92	5	3	6	2018-04-16	2		1	2018-04-18	2		1	2018-04-20	2		2018-05-23	35	13	16.66	5	0	5	2	0	-0.6	0	-0.6	0.3	-0.3
19	1987	30	1	2	24	6	Episodico	0	1	3	2		2		2018-04-01	3	8	15	29	7	4.17	1	1	0	2018-04-18	1	3	1	2018-04-20	2		1	2018-04-23	2		2018-05-21	27	1	0	0	0	0	1
20	1979	38	2	0	30	8	Episodico	0	1	1	2		2		2018-04-21	1	8	30	32	14	20.83	20	2	10	2018-04-27	2		1	2018-04-30	1	3	1	2018-05-02	2		2018-06-02	37	11	9	20	0	5	1
21	1991	27	2	0	16	11	Episodico	0	1	1	2		1	1	2018-04-20	1	9	45	39	15	22.92	10	4	6	2018-04-30	1	3	1	2018-05-02	1	3	1	2018-05-05	2		2018-06-06	33	1	0	0	0	0	1
22	1954	63	2	2	18	45	Cronico	1			1	1			2018-04-15	2	8	20	30	12	35.42	30	0	30	2018-05-15	2		1	2018-05-17	2		1	2018-05-19	2		2018-06-19	28	1	0	0	0	0	1
23	1975	42	1	2	28	14	Episodico	0	1	1.5	2		1	1	2018-05-01	1	9	10	32	2	0	25	10	0	2018-06-04	2		1	2018-06-06	1	3	1	2018-06-08	2		2018-07-17	32	1	12.5	5	5	7	2	1	0	1	0	0.3	-0.7
24	1973	44	1	1	26	18	Episodico	0	2	3	2		1	2	2018-05-30	2	4	120	31	14	12.50	2	0	2	2018-06-04	1	3	1	2018-06-06	1	3	1	2018-06-08	2		2018-07-17	33	0	0	0	0	0	1
25	1970	48	1	2	22	26	Episodico	0	0.3	2	2				2018-06-18	1	8	60	39	15	10.41	7	7	7	2018-06-25	1	3	1	2018-06-27	2		1	2018-06-29	2		2018-07-30							2
26	1986	32	1	0	10	22	Episodico	0	0.5	1	2		2		2018-06-26	1	5	60	31	8	18.75	14	9	5	2018-07-09	1	3	1	2018-07-11	1	3	1	2018-07-13	2		2018-08-29	27	0	4	0	0	0	2
27	1975	33	2	0	24	11	Episodico	0	0.3	1	2		2		2018-07-04	2	7	60	32	18	37.5	15	4	4	2018-07-18	1	3	1	2018-07-23	1	3	1	2018-07-25	2		2018-08-29							2	1	-1	1	-1	0.3	-1.7
28	1964	54	2	2	12	32	Episodico	0	1	1.5	2				2018-08-15	1	6	30		7	22.91	30	3	6	2018-09-10	2		1	2018-09-12	1	3	1	2018-09-14	2		2018-10-17	35	12	20.83	30	4	10	2	1	0	0.5	-0.5	0	-1
29	1984	34	1	2	24	10	Cronico	1			1	1			2018-05-25	7	10	180	33	25	20.83	20	20	10	2018-10-15	2		1	2018-10-17	2		1	2018-10-19	2		2018-11-22	38	19	4.17	10	1	0	2	0	-7	0	-7	0.1	-6.9
30	1953	65	1	1	35	30	Episodico	0	1	1	2		1	2	2018-10-14	3	10	90	22	1	2.08	0	0	0	2018-10-19	2		1	2018-10-22	2		1	2018-10-24	2		2018-11-26	30	0	0	0	0	0	1
31	1974	43	1	0	25	18	Episodico	0	1	3	1	1	2		2018-09-01	3	10	120	38	17	8.33	30	0	15	2018-10-24	1	3	1	2018-10-26	2		1	2018-10-28	2		2018-11-26	39	4	10.42	0	0	0	1
32	1983	35	1	2	32	3	Episodico	0	0.3	0.5	2		2		2018-10-28	3	9	60	30	11	22.91			9	2018-11-16	2		1	2018-11-19	2		1	2018-11-21	2		2018-12-17	31	7					1
33	1977	41	2	2	29	12	Episodico	0	0.5	2	2		2		2018-10-15	2	9	45	43	12	33.33	20	20	20	2018-11-19	2		1	2018-11-21	2		1	2018-11-23	2		2018-12-23							2	1	-1	1	-1	1	-1
34	1994	24	1	2	21	3	Episodico	0	2	1	2		2		2018-11-13	2	10	60	34	2	12.50	5	3	3	2018-11-23	2		1	2018-11-27	2		1	2018-11-30	2		2019-01-07	30	0	8.33	0	0	0	1
35	1978	40	1	1	28	12	Episodico	0	1	1.5	2		2		2018-11-12	2	10	40	36	19	27.08	25	1	15	2018-11-26	1	3	1	2018-11-28	2		1	2018-11-30
36	1978	40	1	2	30	10	Episodico	0	2	2	1	1	1		2018-11-08	1	5	30	30	14	10.41	10	1	5	2018-11-26	2		1	2018-11-28	1	3	1	2018-11-30	2		2019-01-03	28	0					2	1	0	1	0	0.5	-0.5
37	1970	48	1	0	18	30	Episodico	0	1	1.5	2		1		2018-11-16	3	10	30	33	30	70.83	15	10	5	2018-11-28	1	2	1	2018-11-30	1	3	1	2018-12-03	1	3	2019-01-03	26	0	12.50	0	0	0	1
38	1960	58	1	1	40	18	Cronico	1			1	2			2018-11-15	1	7	10	30	4	8.33	3	0	0	2018-12-03	1	3	1	2018-12-05	1	3	1	2018-12-07	2		2019-01-07	32	3	12.50	0	0	0	1
39	1956	62	1	0	57	5	Cronico	1			1	1, 3	2		2018-11-20	3	5	45	29.5	2.5	9.37	0	0	0	2018-12-07	2		1	2018-12-09	2		1	2018-12-12	2		2019-01-10	34	2	8.33	4	4	4	1
40	1951	67	2	0	10	57	Episodico	0	1	1	1	1	2		2018-11-25	1	7	60	30	2.5	4.16	0	0	0	2018-12-10	2		1	2018-07-12	2		1	2018-12-14	2		2019-01-14	25	0	0	0	0	0	1
41	1973	45	1	2	40	5	Cronico	1			1	1	2		2019-12-25	1	8	60	29	2	0	0	0	8	2019-01-11	1	3	1	2019-01-14	2		1	2019-01-16	2		2019-02-13	35	0	2.08	0	0	0	2	1	0	0.5	-0.5	0.1	-0.9
42	1978	40	1	1	32	8	Episodico	0	1	0.5	2		2		2019-01-07	1	7	40	37	10	20.83	5	5	4	2019-01-11	1	3	1	2019-01-14	1	3	1	2019-01-16	1	1	2019-02-16	43	4	22.91	5	5	15	1
43	1991	27	1	2	27	1	Episodico	0	1	2	1	1.2	2		2018-11-20	1	9	240	21	5	20.83	20	30	30	2019-01-11	2		1	2019-01-14	2		1	2019-01-16
44	1972	46	1	1	25	21	Cronico	1			1	1, 2, 4	2		2018-12-15	1	6	10	32	22	20.83	4	0	2	2019-01-21	2		1	2019-01-23	2		1	2019-01-25	2		2019-02-27							2	1	0	1	0	1	0
45	1983	36	2	2	13	23	Episodico	0	1	2	1	1	2		2018-11-15	0.3	7	30	36	13	12.50	20	5	5	2019-01-21	1	3	1	2019-01-23	1	3	1	2019-01-25	2		2019-02-28	39	10	8.33	4	0	2	1
46	1968	50	1	1	25	25	Episodico	0	0.3	2.5	1	1	2		2018-12-20	3	9	6	28	5	2.08	1	0	0	2019-01-21	1	3	1	2019-01-23	2		1	2019-01-25	2		2019-02-27	33	5	8.33	2	0	0	2	1	-2	1	-2	1	-2
47	1976	42	1	2	29	13	Episodico	0	1	1.5	2		2		2018-12-17	6	10	100	33	10	20.83	0	0	25	2019-01-22	2		1	2019-01-24	1	3	1	2019-01-25
48	1977	42	1	2	39	3	Cronico	1			1	1	2		2017-10-15	1	8	30	25	3	0	0	0	0	2019-01-22	1	3	1	2019-01-24	2		1	2019-01-25	2		2019-02-28							1
49	1967	52	1	0	12	40	Episodico	0	0.5	3	1	1	2		2018-09-15	1	3	15	34	22	27.08	20	1	15	2019-01-28	2		1	2019-01-30	2		1	2019-02-01
50	1975	43	1	3	28	15	Episodico	0	0.5	2.5	2		2		2019-01-15	4	8	40	32	9	31.25	18	5	10	2019-02-15	2		1	2019-02-18	2		1	2019-02-20	2		2019-03-20	21	0	4.17	0	0	0	1
51	1975	43	1	2	38	5	Episodico	0	1	3	1	1	2		2019-02-16	2	7	10	31	6	4.16	0	0	1	2019-03-04	1	3	1	2019-03-06	2		1	2019-03-09	1	3	2017-04-09	29	0	2.08	0	0	0	2	0	-3	0	-3	2	-1
52	1981	37	1	3	26	11	Episodico	0	2	2	1	1	2		2019-03-06	4	8	30	26	5	solo fino a S5				2019-05-06	1	3	1	2019-05-08	2		1	2019-05-10	1	3	2019-06-10	26	4	8.33	10	0	10	2	1	-3	1	-3	3	-1
53	1980	39	1	2	30	9	Cronico	1			1	1.2	2			2	8	30	48	18	solo fino a S5				2019-05-17	2		1	2019-05-20	2		1	2019-05-22	2		2019-06-21							2	0	-2	0	-2	3	1
54	1973	46	1	1	8	38	Episodico	0	1	2	2		2		2019-06-20	3	7	60	29	6	solo fino a S5				2019-07-04	1	3	1	2019-07-07	2		1	2019-07-09	2		2019-09-02	29	0	12.5	3	0	0	2	1	-1	1	-1
55	1963	55	2	1	50	5	Cronico	1			1	1	2			2	8	45	34	12	solo fino a S5				2019-07-15	2		1	2019-07-17	1	2	1	2019-07-19	1	1	2019-07-20							2
56	1987	31	1	2	20	11	Episodico	0	1.5	2	2		2		2019-06-24	2	7	180	31	5	14.58	15	5	9	2019-07-08	2		1	2019-08-10	2		1	2019-08-12	2		2019-09-12	21	0	0	0	0	0	2	2	0	2	0	1	-1
57	1970	49	1	1	19	30	Episodico	0	3	1.5	2				2019-06-15	3	8	35	39	20	58.33	30	30	30	2019-07-29	2		1	2019-07-31	2		1	2019-08-03	2		2019-09-02	39	10	45.83	15	0	5	1
58	1984	35	1	1	25	10	Episodico	0	1	1	2		2		2019-10-17	2	10	180	32	3	Solo fino a S5				2019-11-27	2		1	2019-11-29	1	3	1	2019-12-03	2		2020-01-15	34	0	2.08	0	0	0	1
59	1994	26	1	2	25	1	Cronico	1			2		2		2019-09-15	1	10	90							2019-11-29	1	3	1	2019-12-02	1	3	1	2019-12-04	2		2020-01-07							2	0.5	-0.5	0.5	-0.5	1	0
60	1959	61	1	1	54	7	Episodico	0	0.5	0.5	1	1	2		2019-12-30	3	8	15	37	6	solo fino a S5				2020-01-22	2		1	2020-01-24	2		1	2020-01-27	2		2020-03-03							1
[truncated: 33 more columns]
